# Supplementary material for: Impact of Differentiated Macrophage-Like Cells on the Transcriptional Toxicity Profile of CuO Nanoparticles in Co-Cultured Lung Epithelial Cells
Source: Int J Mol Sci. 2021 May 10;22(9):5044. doi: 10.3390/ijms22095044 (PMC8126233; doi:10.3390/ijms22095044)
Supplement: Supplementary file 1 [file ijms-22-05044-s001.zip]

Archive with 1 entries (1 files):
- ijms-1186294-supplementary.pdf
